# Supplementary material for: Plasma Small Extracellular Vesicle Cardiac miRNA Expression in Patients with Ischemic Heart Failure, Randomized to Percutaneous Intramyocardial Treatment of Adipose Derived Stem Cells or Placebo: Subanalysis of the SCIENCE Study
Source: Int J Mol Sci. 2023 Jun 26;24(13):10647. doi: 10.3390/ijms241310647 (PMC10342130; doi:10.3390/ijms241310647)
Supplement: Supplementary file 1 [file ijms-24-10647-s001.zip]

Archive with 1 entries (1 files):
- ijms-2438188-supplementary.pdf
